# Supplementary material for: Detection of Bombali Virus in a Mops condylurus Bat in Kyela, Tanzania
Source: Viruses. 2024 Jul 31;16(8):1227. doi: 10.3390/v16081227 (PMC11358901; doi:10.3390/v16081227)
Supplement: Supplementary file 1 [file viruses-16-01227-s001.zip]

Archive with 1 entries (1 files):
- viruses-3096916-supplementary.xlsx
