# Supplementary material for: Detection of Bombali Virus in a Mops condylurus Bat in Kyela, Tanzania
Source: Viruses. 2024 Jul 31;16(8):1227. doi: 10.3390/v16081227 (PMC11358901; doi:10.3390/v16081227)
Supplement: Supplementary file 1 [file viruses-16-01227-s001.zip › viruses-3096916-supplementary.xlsx]

## Sheet: Table S1
Field_ID	Capture_Date	Country	Location	Tax_level_CytB_blastn	Tax_CytB	cdhit_cluster	bPTP_analysis	bPTP_species	Tax_assignment	Pan_Filo_PCR	BOMV_PCR	Serology
CIV3	2013-08-01	Côte d'Ivoire	Zanakpokaha	Genus	Chaerephon sp.	0	n.t.	3	Chaerephon pumilus/ leucogaster group	n.t.	negative	n.t.
CIV4	2013-08-01	Côte d'Ivoire	Zanakpokaha	Genus	Chaerephon sp.	0	n.t.	3	Chaerephon pumilus/ leucogaster group	n.t.	negative	n.t.
CIV5	2013-08-01	Côte d'Ivoire	Zanakpokaha	Genus	Chaerephon sp.	0	n.t.	3	Chaerephon pumilus/ leucogaster group	n.t.	negative	n.t.
CIV6	2013-08-01	Côte d'Ivoire	Zanakpokaha	Genus	Chaerephon sp.	0	n.t.	3	Chaerephon pumilus/ leucogaster group	n.t.	negative	n.t.
CIV7	2013-08-01	Côte d'Ivoire	Zanakpokaha	Genus	Chaerephon sp.	0	n.t.	3	Chaerephon pumilus/ leucogaster group	n.t.	negative	n.t.
CIV8	2013-08-01	Côte d'Ivoire	Zanakpokaha	Genus	Chaerephon sp.	26	n.t.	3	Chaerephon pumilus/ leucogaster group	n.t.	negative	n.t.
CIV9	2013-08-01	Côte d'Ivoire	Zanakpokaha	Genus	Chaerephon sp.	0	n.t.	3	Chaerephon pumilus/ leucogaster group	n.t.	negative	n.t.
CIV11	2013-08-01	Côte d'Ivoire	Zanakpokaha	Genus	Chaerephon sp.	0	n.t.	3	Chaerephon pumilus/ leucogaster group	n.t.	negative	n.t.
CIV35	2013-08-01	Côte d'Ivoire	Fodonzologo	Genus	Chaerephon sp.	26	n.t.	3	Chaerephon pumilus/ leucogaster group	n.t.	negative	n.t.
CIV36	2013-08-01	Côte d'Ivoire	Fodonzologo	Genus	Chaerephon sp.	26	n.t.	3	Chaerephon pumilus/ leucogaster group	n.t.	negative	n.t.
CIV37	2013-08-01	Côte d'Ivoire	Fodonzologo	Genus	Chaerephon sp.	26	included	3	Chaerephon pumilus/ leucogaster group	n.t.	negative	n.t.
CIV39	2013-08-01	Côte d'Ivoire	Fodonzologo	Genus	Chaerephon sp.	26	n.t.	3	Chaerephon pumilus/ leucogaster group	n.t.	negative	n.t.
CIV63	2013-08-01	Côte d'Ivoire	Fodonzologo	Genus	Chaerephon sp.	26	n.t.	3	Chaerephon pumilus/ leucogaster group	n.t.	negative	n.t.
CIV64	2013-08-01	Côte d'Ivoire	Fodonzologo	Genus	Chaerephon sp.	26	n.t.	3	Chaerephon pumilus/ leucogaster group	n.t.	negative	negative
CIV65	2013-08-01	Côte d'Ivoire	Fodonzologo	Genus	Chaerephon sp.	26	n.t.	3	Chaerephon pumilus/ leucogaster group	n.t.	negative	n.t.
CIV67	2013-08-01	Côte d'Ivoire	Fodonzologo	Genus	Chaerephon sp.	26	n.t.	3	Chaerephon pumilus/ leucogaster group	n.t.	negative	n.t.
CIV68	2013-08-01	Côte d'Ivoire	Fodonzologo	Genus	Chaerephon sp.	26	n.t.	3	Chaerephon pumilus/ leucogaster group	n.t.	negative	n.t.
CIV69	2013-08-01	Côte d'Ivoire	Fodonzologo	Genus	Chaerephon sp.	26	n.t.	3	Chaerephon pumilus/ leucogaster group	n.t.	negative	n.t.
CIV114	2013-08-01	Côte d'Ivoire	Gbalôhô	Genus	Chaerephon sp.	45	n.t.	3	Chaerephon pumilus/ leucogaster group	n.t.	negative	negative
CIV129	2013-08-01	Côte d'Ivoire	Gbalôhô	Genus	Chaerephon sp.	76	included	3	Chaerephon pumilus/ leucogaster group	n.t.	negative	n.t.
CIV131	2013-08-01	Côte d'Ivoire	Gbalôhô	Genus	Chaerephon sp.	43	included	3	Chaerephon pumilus/ leucogaster group	n.t.	negative	n.t.
CIV178	2013-08-01	Côte d'Ivoire	Kanankro	Genus	Chaerephon sp.	1	n.t.	3	Chaerephon pumilus/ leucogaster group	n.t.	negative	negative
CIV179	2013-08-01	Côte d'Ivoire	Kanankro	Genus	Chaerephon sp.	1	n.t.	3	Chaerephon pumilus/ leucogaster group	n.t.	negative	n.t.
CIV181	2013-08-01	Côte d'Ivoire	Kanankro	Genus	Chaerephon sp.	1	n.t.	3	Chaerephon pumilus/ leucogaster group	n.t.	negative	n.t.
CIV183	2013-08-01	Côte d'Ivoire	Kanankro	Genus	Chaerephon sp.	0	n.t.	3	Chaerephon pumilus/ leucogaster group	n.t.	negative	n.t.
CIV184	2013-08-01	Côte d'Ivoire	Kanankro	Genus	Chaerephon sp.	1	n.t.	3	Chaerephon pumilus/ leucogaster group	n.t.	negative	n.t.
CIV185	2013-08-01	Côte d'Ivoire	Kanankro	Genus	Chaerephon sp.	1	n.t.	3	Chaerephon pumilus/ leucogaster group	n.t.	negative	n.t.
CIV186	2013-08-01	Côte d'Ivoire	Kanankro	Genus	Chaerephon sp.	1	n.t.	3	Chaerephon pumilus/ leucogaster group	n.t.	negative	n.t.
CIV192	2013-08-01	Côte d'Ivoire	Kanankro	Genus	Chaerephon sp.	1	n.t.	3	Chaerephon pumilus/ leucogaster group	n.t.	negative	n.t.
CIV193	2013-08-01	Côte d'Ivoire	Kanankro	Genus	Chaerephon sp.	1	n.t.	3	Chaerephon pumilus/ leucogaster group	n.t.	negative	n.t.
CIV194	2013-08-01	Côte d'Ivoire	Kanankro	Genus	Chaerephon sp.	1	n.t.	3	Chaerephon pumilus/ leucogaster group	n.t.	negative	n.t.
CIV237	2013-09-01	Côte d'Ivoire	Kongodekro	Genus	Chaerephon sp.	1	n.t.	3	Chaerephon pumilus/ leucogaster group	n.t.	negative	n.t.
CIV238	2013-09-01	Côte d'Ivoire	Kongodekro	Genus	Chaerephon sp.	1	n.t.	3	Chaerephon pumilus/ leucogaster group	n.t.	negative	n.t.
CIV239	2013-09-01	Côte d'Ivoire	Kongodekro	Genus	Chaerephon sp.	1	n.t.	3	Chaerephon pumilus/ leucogaster group	n.t.	negative	n.t.
CIV240	2013-09-01	Côte d'Ivoire	Kongodekro	Genus	Chaerephon sp.	1	n.t.	3	Chaerephon pumilus/ leucogaster group	n.t.	negative	n.t.
CIV241	2013-09-01	Côte d'Ivoire	Kongodekro	Genus	Chaerephon sp.	1	n.t.	3	Chaerephon pumilus/ leucogaster group	n.t.	negative	n.t.
CIV242	2013-09-01	Côte d'Ivoire	Kongodekro	Genus	Chaerephon sp.	1	n.t.	3	Chaerephon pumilus/ leucogaster group	n.t.	negative	n.t.
CIV244	2013-09-01	Côte d'Ivoire	Kongodekro	Family	Molossidae	23	n.t.	2	Chaerephon cf. major	n.t.	negative	negative
CIV273	2013-09-01	Côte d'Ivoire	Klosrambo	Genus	Chaerephon sp.	1	n.t.	3	Chaerephon pumilus/ leucogaster group	n.t.	negative	n.t.
CIV275	2013-09-01	Côte d'Ivoire	Klosrambo	Family	Molossidae	84	included	2	Chaerephon cf. major	n.t.	negative	n.t.
CIV280	2013-09-01	Côte d'Ivoire	Klosrambo	Genus	Chaerephon sp.	45	included	3	Chaerephon pumilus/ leucogaster group	n.t.	negative	n.t.
CIV284	2013-09-01	Côte d'Ivoire	Klosrambo	Genus	Chaerephon sp.	43	n.t.	3	Chaerephon pumilus/ leucogaster group	n.t.	negative	n.t.
CIV285	2013-09-01	Côte d'Ivoire	Klosrambo	Genus	Chaerephon sp.	43	n.t.	3	Chaerephon pumilus/ leucogaster group	n.t.	negative	negative
CIV288	2013-09-01	Côte d'Ivoire	Klosrambo	Family	Molossidae	60	n.t.	2	Chaerephon cf. major	n.t.	negative	n.t.
CIV289	2013-09-01	Côte d'Ivoire	Klosrambo	Genus	Chaerephon sp.	43	n.t.	3	Chaerephon pumilus/ leucogaster group	n.t.	negative	n.t.
CIV290	2013-09-01	Côte d'Ivoire	Klosrambo	Family	Molossidae	6	n.t.	2	Chaerephon cf. major	n.t.	negative	n.t.
CIV291	2013-09-01	Côte d'Ivoire	Klosrambo	Genus	Chaerephon sp.	1	n.t.	3	Chaerephon pumilus/ leucogaster group	n.t.	negative	n.t.
CIV302	2013-09-01	Côte d'Ivoire	Kouassiblekro	Family	Molossidae	6	n.t.	2	Chaerephon cf. major	n.t.	negative	n.t.
CIV303	2013-09-01	Côte d'Ivoire	Kouassiblekro	Genus	Chaerephon sp.	0	n.t.	3	Chaerephon pumilus/ leucogaster group	n.t.	negative	n.t.
CIV304	2013-09-01	Côte d'Ivoire	Kouassiblekro	Genus	Chaerephon sp.	0	n.t.	3	Chaerephon pumilus/ leucogaster group	n.t.	negative	n.t.
CIV305	2013-09-01	Côte d'Ivoire	Kouassiblekro	Family	Molossidae	3	n.t.	2	Chaerephon cf. major	n.t.	negative	n.t.
CIV306	2013-09-01	Côte d'Ivoire	Kouassiblekro	Genus	Chaerephon sp.	85	included	3	Chaerephon pumilus/ leucogaster group	n.t.	negative	n.t.
CIV307	2013-09-01	Côte d'Ivoire	Kouassiblekro	Genus	Chaerephon sp.	86	included	3	Chaerephon pumilus/ leucogaster group	n.t.	negative	n.t.
CIV308	2013-09-01	Côte d'Ivoire	Kouassiblekro	Genus	Chaerephon sp.	1	n.t.	3	Chaerephon pumilus/ leucogaster group	n.t.	negative	n.t.
CIV309	2013-09-01	Côte d'Ivoire	Kouassiblekro	Family	Molossidae	6	n.t.	2	Chaerephon cf. major	n.t.	negative	n.t.
CIV310	2013-09-01	Côte d'Ivoire	Kouassiblekro	Family	Molossidae	6	n.t.	2	Chaerephon cf. major	n.t.	negative	n.t.
CIV311	2013-09-01	Côte d'Ivoire	Kouassiblekro	Genus	Chaerephon sp.	0	n.t.	3	Chaerephon pumilus/ leucogaster group	n.t.	negative	n.t.
CIV312	2013-09-01	Côte d'Ivoire	Kouassiblekro	Genus	Chaerephon sp.	0	n.t.	3	Chaerephon pumilus/ leucogaster group	n.t.	negative	n.t.
CIV313	2013-09-01	Côte d'Ivoire	Kouassiblekro	Genus	Chaerephon sp.	57	included	3	Chaerephon pumilus/ leucogaster group	n.t.	negative	n.t.
CIV314	2013-09-01	Côte d'Ivoire	Kouassiblekro	Genus	Chaerephon sp.	1	n.t.	3	Chaerephon pumilus/ leucogaster group	n.t.	negative	n.t.
CIV315	2013-09-01	Côte d'Ivoire	Kouassiblekro	Family	Molossidae	6	n.t.	2	Chaerephon cf. major	n.t.	negative	n.t.
CIV343	2013-09-01	Côte d'Ivoire	Attienkro	Family	Molossidae	21	n.t.	2	Chaerephon cf. major	n.t.	negative	n.t.
CIV344	2013-09-01	Côte d'Ivoire	Attienkro	Genus	Chaerephon sp.	1	n.t.	3	Chaerephon pumilus/ leucogaster group	n.t.	negative	n.t.
CIV345	2013-09-01	Côte d'Ivoire	Attienkro	Genus	Chaerephon sp.	78	included	3	Chaerephon pumilus/ leucogaster group	n.t.	negative	n.t.
CIV346	2013-09-01	Côte d'Ivoire	Attienkro	Genus	Chaerephon sp.	87	included	3	Chaerephon pumilus/ leucogaster group	n.t.	negative	n.t.
CIV347	2013-09-01	Côte d'Ivoire	Attienkro	Family	Molossidae	6	n.t.	2	Chaerephon cf. major	n.t.	negative	n.t.
CIV348	2013-09-01	Côte d'Ivoire	Attienkro	Family	Molossidae	17	n.t.	2	Chaerephon cf. major	n.t.	negative	n.t.
CIV349	2013-09-01	Côte d'Ivoire	Attienkro	Family	Molossidae	6	n.t.	2	Chaerephon cf. major	n.t.	negative	n.t.
CIV350	2013-09-01	Côte d'Ivoire	Attienkro	Family	Molossidae	21	n.t.	2	Chaerephon cf. major	n.t.	negative	n.t.
CIV351	2013-09-01	Côte d'Ivoire	Attienkro	Family	Molossidae	6	n.t.	2	Chaerephon cf. major	n.t.	negative	n.t.
CIV352	2013-09-01	Côte d'Ivoire	Attienkro	Genus	Chaerephon sp.	73	included	3	Chaerephon pumilus/ leucogaster group	n.t.	negative	n.t.
CIV557	2014-11-01	Côte d'Ivoire	Attienkro	Family	Molossidae	6	n.t.	2	Chaerephon cf. major	n.t.	negative	n.t.
CIV572	2014-11-01	Côte d'Ivoire	Attienkro	Genus	Chaerephon sp.	1	n.t.	3	Chaerephon pumilus/ leucogaster group	n.t.	negative	n.t.
CIV573	2014-11-01	Côte d'Ivoire	Attienkro	Family	Molossidae	6	n.t.	2	Chaerephon cf. major	n.t.	negative	n.t.
CIV574	2014-11-01	Côte d'Ivoire	Attienkro	Family	Molossidae	6	n.t.	2	Chaerephon cf. major	n.t.	negative	n.t.
CIV575	2014-11-01	Côte d'Ivoire	Attienkro	Genus	Chaerephon sp.	1	n.t.	3	Chaerephon pumilus/ leucogaster group	n.t.	negative	n.t.
CIV576	2014-11-01	Côte d'Ivoire	Attienkro	Family	Molossidae	5	n.t.	2	Chaerephon cf. major	n.t.	negative	n.t.
CIV577	2014-11-01	Côte d'Ivoire	Attienkro	Species	Mops condylurus	31	n.t.	1	Mops condylurus	n.t.	negative	n.t.
CIV578	2014-11-01	Côte d'Ivoire	Attienkro	Family	Molossidae	6	n.t.	2	Chaerephon cf. major	n.t.	negative	n.t.
CIV579	2014-11-01	Côte d'Ivoire	Attienkro	Family	Molossidae	6	n.t.	2	Chaerephon cf. major	n.t.	negative	n.t.
CIV580	2014-11-01	Côte d'Ivoire	Attienkro	Family	Molossidae	25	n.t.	2	Chaerephon cf. major	n.t.	negative	n.t.
CIV581	2014-11-01	Côte d'Ivoire	Attienkro	Family	Molossidae	6	n.t.	2	Chaerephon cf. major	n.t.	negative	n.t.
CIV596	2014-11-01	Côte d'Ivoire	Kanankro	Genus	Chaerephon sp.	1	n.t.	3	Chaerephon pumilus/ leucogaster group	n.t.	negative	negative
CIV598	2014-11-01	Côte d'Ivoire	Kanankro	Genus	Chaerephon sp.	1	n.t.	3	Chaerephon pumilus/ leucogaster group	n.t.	negative	n.t.
CIV609	2014-11-01	Côte d'Ivoire	Kanankro	Genus	Chaerephon sp.	1	n.t.	3	Chaerephon pumilus/ leucogaster group	n.t.	negative	negative
CIV610	2014-11-01	Côte d'Ivoire	Kanankro	Genus	Chaerephon sp.	1	n.t.	3	Chaerephon pumilus/ leucogaster group	n.t.	negative	n.t.
CIV611	2014-11-01	Côte d'Ivoire	Kanankro	Genus	Chaerephon sp.	1	n.t.	3	Chaerephon pumilus/ leucogaster group	n.t.	negative	negative
CIV616	2014-11-01	Côte d'Ivoire	Attienkro	Family	Molossidae	5	n.t.	2	Chaerephon cf. major	n.t.	negative	n.t.
CIV617	2014-11-01	Côte d'Ivoire	Attienkro	Family	Molossidae	88	included	2	Chaerephon cf. major	n.t.	negative	n.t.
CIV618	2014-11-01	Côte d'Ivoire	Attienkro	Family	Molossidae	21	n.t.	2	Chaerephon cf. major	n.t.	negative	n.t.
CIV619	2014-11-01	Côte d'Ivoire	Attienkro	Family	Molossidae	3	n.t.	2	Chaerephon cf. major	n.t.	negative	n.t.
CIV620	2014-11-01	Côte d'Ivoire	Attienkro	Family	Molossidae	23	n.t.	2	Chaerephon cf. major	n.t.	negative	n.t.
CIV622	2014-11-01	Côte d'Ivoire	Attienkro	Family	Molossidae	6	n.t.	2	Chaerephon cf. major	n.t.	negative	n.t.
CIV623	2014-11-01	Côte d'Ivoire	Attienkro	Family	Molossidae	5	n.t.	2	Chaerephon cf. major	n.t.	negative	negative
CIV624	2014-11-01	Côte d'Ivoire	Attienkro	Family	Molossidae	14	n.t.	2	Chaerephon cf. major	n.t.	negative	n.t.
CIV625	2014-11-01	Côte d'Ivoire	Attienkro	Family	Molossidae	14	n.t.	2	Chaerephon cf. major	n.t.	negative	negative
CIV626	2014-11-01	Côte d'Ivoire	Attienkro	Family	Molossidae	93	n.t.	n.t.	Chaerephon cf. major	n.t.	negative	n.t.
CIV627	2014-11-01	Côte d'Ivoire	Attienkro	Family	Molossidae	14	n.t.	2	Chaerephon cf. major	n.t.	negative	negative
CIV628	2014-11-01	Côte d'Ivoire	Attienkro	Family	Molossidae	70	included	2	Chaerephon cf. major	n.t.	negative	negative
CIV629	2014-11-01	Côte d'Ivoire	Attienkro	Family	Molossidae	79	included	2	Chaerephon cf. major	n.t.	negative	n.t.
CIV660	2014-11-01	Côte d'Ivoire	Oko	Species	Mops condylurus	29	included	1	Mops condylurus	n.t.	negative	negative
CIV661	2014-11-01	Côte d'Ivoire	Oko	Species	Mops condylurus	30	included	1	Mops condylurus	n.t.	negative	negative
CIV662	2014-11-01	Côte d'Ivoire	Oko	Species	Mops condylurus	31	n.t.	1	Mops condylurus	n.t.	negative	negative
CIV663	2014-11-01	Côte d'Ivoire	Oko	Species	Mops condylurus	39	included	1	Mops condylurus	n.t.	negative	negative
CIV664	2014-11-01	Côte d'Ivoire	Oko	Species	Mops condylurus	48	included	1	Mops condylurus	n.t.	negative	negative
CIV665	2014-11-01	Côte d'Ivoire	Oko	Species	Mops condylurus	31	included	1	Mops condylurus	n.t.	negative	negative
CIV670	2014-11-01	Côte d'Ivoire	Oko	Genus	Chaerephon sp.	1	n.t.	3	Chaerephon pumilus/ leucogaster group	n.t.	negative	negative
CIV713	2014-11-01	Côte d'Ivoire	Oko	Species	Mops condylurus	49	included	1	Mops condylurus	n.t.	negative	negative
CIV714	2014-11-01	Côte d'Ivoire	Oko	Species	Mops condylurus	31	n.t.	1	Mops condylurus	n.t.	negative	negative
CIV715	2014-11-01	Côte d'Ivoire	Oko	Species	Mops condylurus	31	n.t.	1	Mops condylurus	n.t.	negative	negative
CIV716	2014-11-01	Côte d'Ivoire	Oko	Species	Mops condylurus	31	n.t.	1	Mops condylurus	n.t.	negative	negative
CIV717	2014-11-01	Côte d'Ivoire	Oko	Species	Mops condylurus	50	included	1	Mops condylurus	n.t.	negative	negative
CIV725	2014-11-01	Côte d'Ivoire	Koussiblekro	Family	Molossidae	6	n.t.	2	Chaerephon cf. major	n.t.	negative	negative
CIV733	2014-11-01	Côte d'Ivoire	Koussiblekro	Family	Molossidae	74	included	2	Chaerephon cf. major	n.t.	negative	negative
CIV742	2014-11-01	Côte d'Ivoire	Koussiblekro	Family	Molossidae	5	n.t.	2	Chaerephon cf. major	n.t.	negative	n.t.
CIV746	2014-11-01	Côte d'Ivoire	Koussiblekro	Family	Molossidae	6	n.t.	2	Chaerephon cf. major	n.t.	negative	n.t.
CIV771	2014-11-01	Côte d'Ivoire	Koussiblekro	Family	Molossidae	6	n.t.	2	Chaerephon cf. major	n.t.	negative	n.t.
CIV774	2014-11-01	Côte d'Ivoire	Koussiblekro	Family	Molossidae	24	n.t.	2	Chaerephon cf. major	n.t.	negative	negative
CIV837	2014-11-01	Côte d'Ivoire	Koussiblekro	Family	Molossidae	80	included	2	Chaerephon cf. major	n.t.	negative	negative
CIV838	2014-11-01	Côte d'Ivoire	Koussiblekro	Family	Molossidae	6	n.t.	2	Chaerephon cf. major	n.t.	negative	negative
CIV839	2014-11-01	Côte d'Ivoire	Koussiblekro	Family	Molossidae	58	included	2	Chaerephon cf. major	n.t.	negative	negative
CIV840	2014-11-01	Côte d'Ivoire	Koussiblekro	Family	Molossidae	59	included	2	Chaerephon cf. major	n.t.	negative	negative
CIV841	2014-11-01	Côte d'Ivoire	Koussiblekro	Family	Molossidae	71	n.t.	2	Chaerephon cf. major	n.t.	negative	negative
CIV842	2014-11-01	Côte d'Ivoire	Koussiblekro	Family	Molossidae	5	n.t.	2	Chaerephon cf. major	n.t.	negative	negative
CIV844	2014-11-01	Côte d'Ivoire	Koussiblekro	Family	Molossidae	36	included	2	Chaerephon cf. major	n.t.	negative	negative
CIV845	2014-11-01	Côte d'Ivoire	Koussiblekro	Family	Molossidae	89	included	2	Chaerephon cf. major	n.t.	negative	negative
CIV846	2014-11-01	Côte d'Ivoire	Koussiblekro	Family	Molossidae	23	n.t.	2	Chaerephon cf. major	n.t.	negative	negative
CIV847	2014-11-01	Côte d'Ivoire	Koussiblekro	Family	Molossidae	90	included	2	Chaerephon cf. major	n.t.	negative	negative
CIV848	2014-12-01	Côte d'Ivoire	Koussiblekro	Family	Molossidae	51	included	2	Chaerephon cf. major	n.t.	negative	negative
CIV849	2014-12-01	Côte d'Ivoire	Koussiblekro	Genus	Chaerephon sp.	0	n.t.	3	Chaerephon pumilus/ leucogaster group	n.t.	negative	negative
CIV850	2014-12-01	Côte d'Ivoire	Koussiblekro	Genus	Chaerephon sp.	0	n.t.	3	Chaerephon pumilus/ leucogaster group	n.t.	negative	negative
CIV851	2014-12-01	Côte d'Ivoire	Koussiblekro	Genus	Chaerephon sp.	0	n.t.	3	Chaerephon pumilus/ leucogaster group	n.t.	negative	negative
CIV852	2014-12-01	Côte d'Ivoire	Koussiblekro	Family	Molossidae	6	n.t.	2	Chaerephon cf. major	n.t.	negative	negative
CIV853	2014-12-01	Côte d'Ivoire	Koussiblekro	Family	Molossidae	3	n.t.	2	Chaerephon cf. major	n.t.	negative	negative
CIV854	2014-12-01	Côte d'Ivoire	Koussiblekro	Genus	Chaerephon sp.	0	n.t.	3	Chaerephon pumilus/ leucogaster group	n.t.	negative	negative
CIV855	2014-12-01	Côte d'Ivoire	Koussiblekro	Family	Molossidae	46	included	2	Chaerephon cf. major	n.t.	negative	negative
CIV873	2014-12-01	Côte d'Ivoire	Koussiblekro	Genus	Chaerephon sp.	0	n.t.	3	Chaerephon pumilus/ leucogaster group	n.t.	negative	negative
CIV888	2014-12-01	Côte d'Ivoire	Koussiblekro	Genus	Chaerephon sp.	0	n.t.	3	Chaerephon pumilus/ leucogaster group	n.t.	negative	negative
CIV903	2014-12-01	Côte d'Ivoire	Koussiblekro	Genus	Chaerephon sp.	0	n.t.	3	Chaerephon pumilus/ leucogaster group	n.t.	negative	reactive (SUDV NP)
CIV904	2014-12-01	Côte d'Ivoire	Koussiblekro	Genus	Chaerephon sp.	0	n.t.	3	Chaerephon pumilus/ leucogaster group	n.t.	negative	negative
CIV905	2014-12-01	Côte d'Ivoire	Koussiblekro	Genus	Chaerephon sp.	0	n.t.	3	Chaerephon pumilus/ leucogaster group	n.t.	negative	negative
CIV913	2014-12-01	Côte d'Ivoire	Koussiblekro	Family	Molossidae	6	n.t.	2	Chaerephon cf. major	n.t.	negative	negative
CIV914	2014-12-01	Côte d'Ivoire	Koussiblekro	Family	Molossidae	6	n.t.	2	Chaerephon cf. major	n.t.	negative	negative
CIV915	2014-12-01	Côte d'Ivoire	Koussiblekro	Family	Molossidae	23	n.t.	2	Chaerephon cf. major	n.t.	negative	negative
CIV916	2014-12-01	Côte d'Ivoire	Koussiblekro	Family	Molossidae	6	n.t.	2	Chaerephon cf. major	n.t.	negative	negative
CIV917	2014-12-01	Côte d'Ivoire	Koussiblekro	Family	Molossidae	52	included	2	Chaerephon cf. major	n.t.	negative	negative
CIV918	2014-12-01	Côte d'Ivoire	Koussiblekro	Species	Mops condylurus	32	included	1	Mops condylurus	n.t.	negative	negative
CIV919	2014-12-01	Côte d'Ivoire	Koussiblekro	Genus	Chaerephon sp.	97	n.t.	n.t.	Chaerephon sp.	n.t.	negative	negative
CIV920	2014-12-01	Côte d'Ivoire	Koussiblekro	Family	Molossidae	6	n.t.	2	Chaerephon cf. major	n.t.	negative	negative
CIV921	2014-12-01	Côte d'Ivoire	Koussiblekro	Family	Molossidae	6	n.t.	2	Chaerephon cf. major	n.t.	negative	negative
CIV922	2014-12-01	Côte d'Ivoire	Koussiblekro	Family	Molossidae	60	included	2	Chaerephon cf. major	n.t.	negative	negative
CIV923	2014-12-01	Côte d'Ivoire	Koussiblekro	Family	Molossidae	6	n.t.	2	Chaerephon cf. major	n.t.	negative	negative
CIV924	2014-12-01	Côte d'Ivoire	Koussiblekro	Family	Molossidae	6	n.t.	2	Chaerephon cf. major	n.t.	negative	negative
CIV925	2014-12-01	Côte d'Ivoire	Koussiblekro	Family	Molossidae	61	included	2	Chaerephon cf. major	n.t.	negative	n.t.
CIV926	2014-12-01	Côte d'Ivoire	Koussiblekro	Family	Molossidae	75	included	2	Chaerephon cf. major	n.t.	negative	negative
CIV1028	2014-12-01	Côte d'Ivoire	Kahankro	Family	Molossidae	23	n.t.	2	Chaerephon cf. major	n.t.	negative	negative
CIV1029	2014-12-01	Côte d'Ivoire	Kahankro	Genus	Chaerephon sp.	0	n.t.	3	Chaerephon pumilus/ leucogaster group	n.t.	negative	negative
CIV1030	2014-12-01	Côte d'Ivoire	Kahankro	Family	Molossidae	11	n.t.	2	Chaerephon cf. major	n.t.	negative	negative
CIV1031	2014-12-01	Côte d'Ivoire	Kahankro	Family	Molossidae	25	n.t.	2	Chaerephon cf. major	n.t.	negative	negative
CIV1032	2014-12-01	Côte d'Ivoire	Kahankro	Family	Molossidae	6	n.t.	2	Chaerephon cf. major	n.t.	negative	negative
CIV1033	2014-12-01	Côte d'Ivoire	Kahankro	Family	Molossidae	6	n.t.	2	Chaerephon cf. major	n.t.	negative	negative
CIV1034	2014-12-01	Côte d'Ivoire	Kahankro	Family	Molossidae	6	n.t.	2	Chaerephon cf. major	n.t.	negative	negative
CIV1035	2014-12-01	Côte d'Ivoire	Kahankro	Family	Molossidae	62	included	2	Chaerephon cf. major	n.t.	negative	negative
CIV1036	2014-12-01	Côte d'Ivoire	Kahankro	Family	Molossidae	6	n.t.	2	Chaerephon cf. major	n.t.	negative	negative
CIV1037	2014-12-01	Côte d'Ivoire	Kahankro	Genus	Chaerephon sp.	0	n.t.	3	Chaerephon pumilus/ leucogaster group	n.t.	negative	negative
CIV1038	2014-12-01	Côte d'Ivoire	Kahankro	Family	Molossidae	63	included	2	Chaerephon cf. major	n.t.	negative	negative
CIV1039	2014-12-01	Côte d'Ivoire	Kahankro	Family	Molossidae	6	n.t.	2	Chaerephon cf. major	n.t.	negative	negative
CIV1040	2014-12-01	Côte d'Ivoire	Kahankro	Family	Molossidae	93	n.t.	n.t.	Chaerephon cf. major	n.t.	negative	negative
CIV1041	2014-12-01	Côte d'Ivoire	Kahankro	Family	Molossidae	21	n.t.	2	Chaerephon cf. major	n.t.	negative	negative
CIV1042	2014-12-01	Côte d'Ivoire	Kahankro	Family	Molossidae	6	n.t.	2	Chaerephon cf. major	n.t.	negative	negative
CIV1043	2014-12-01	Côte d'Ivoire	Kahankro	Family	Molossidae	6	n.t.	2	Chaerephon cf. major	n.t.	negative	negative
CIV1044	2014-12-01	Côte d'Ivoire	Kahankro	Genus	Chaerephon sp.	0	n.t.	3	Chaerephon pumilus/ leucogaster group	n.t.	negative	negative
CIV1045	2014-12-01	Côte d'Ivoire	Kahankro	Family	Molossidae	6	n.t.	2	Chaerephon cf. major	n.t.	negative	negative
CIV1046	2014-12-01	Côte d'Ivoire	Kahankro	Family	Molossidae	71	included	2	Chaerephon cf. major	n.t.	negative	negative
CIV1047	2014-12-01	Côte d'Ivoire	Kahankro	Family	Molossidae	6	n.t.	2	Chaerephon cf. major	n.t.	negative	negative
CIV1048	2014-12-01	Côte d'Ivoire	Kahankro	Family	Molossidae	64	included	2	Chaerephon cf. major	n.t.	negative	n.t.
CIV1049	2014-12-01	Côte d'Ivoire	Kahankro	Family	Molossidae	17	n.t.	2	Chaerephon cf. major	n.t.	negative	negative
CIV1051	2014-12-01	Côte d'Ivoire	Kahankro	Family	Molossidae	81	included	2	Chaerephon cf. major	n.t.	negative	negative
CIV1052	2014-12-01	Côte d'Ivoire	Kahankro	Family	Molossidae	79	n.t.	2	Chaerephon cf. major	n.t.	negative	negative
CIV1054	2014-12-01	Côte d'Ivoire	Kahankro	Family	Molossidae	75	n.t.	2	Chaerephon cf. major	n.t.	negative	negative
CIV1057	2014-12-01	Côte d'Ivoire	Kahankro	Family	Molossidae	65	included	2	Chaerephon cf. major	n.t.	negative	negative
CIV1058	2014-12-01	Côte d'Ivoire	Kahankro	Family	Molossidae	82	included	2	Chaerephon cf. major	n.t.	negative	negative
CIV1059	2014-12-01	Côte d'Ivoire	Kahankro	Family	Molossidae	23	n.t.	2	Chaerephon cf. major	n.t.	negative	negative
CIV1064	2014-12-01	Côte d'Ivoire	Kahankro	Family	Molossidae	53	included	2	Chaerephon cf. major	n.t.	negative	negative
CIV1065	2014-12-01	Côte d'Ivoire	Kahankro	Genus	Chaerephon sp.	0	n.t.	3	Chaerephon pumilus/ leucogaster group	n.t.	negative	negative
CIV1066	2014-12-01	Côte d'Ivoire	Kahankro	Genus	Chaerephon sp.	0	n.t.	3	Chaerephon pumilus/ leucogaster group	n.t.	negative	negative
CIV1068	2014-12-01	Côte d'Ivoire	Kahankro	Genus	Chaerephon sp.	0	n.t.	3	Chaerephon pumilus/ leucogaster group	n.t.	negative	negative
CIV1069	2014-12-01	Côte d'Ivoire	Kahankro	Family	Molossidae	21	n.t.	2	Chaerephon cf. major	n.t.	negative	negative
CIV1097	2014-12-01	Côte d'Ivoire	Kahankro	Genus	Chaerephon sp.	47	included	3	Chaerephon pumilus/ leucogaster group	n.t.	negative	negative
CIV1172	2014-12-01	Côte d'Ivoire	Kahankro	Family	Molossidae	6	n.t.	2	Chaerephon cf. major	n.t.	negative	negative
CIV1173	2014-12-01	Côte d'Ivoire	Kahankro	Family	Molossidae	21	n.t.	2	Chaerephon cf. major	n.t.	negative	negative
CIV1174	2014-12-01	Côte d'Ivoire	Kahankro	Family	Molossidae	10	n.t.	2	Chaerephon cf. major	n.t.	negative	negative
CIV1175	2014-12-01	Côte d'Ivoire	Kahankro	Genus	Chaerephon sp.	47	n.t.	3	Chaerephon pumilus/ leucogaster group	n.t.	negative	negative
CIV1176	2014-12-01	Côte d'Ivoire	Kahankro	Family	Molossidae	6	n.t.	2	Chaerephon cf. major	n.t.	negative	negative
CIV1177	2014-12-01	Côte d'Ivoire	Kahankro	Genus	Chaerephon sp.	37	included	3	Chaerephon pumilus/ leucogaster group	n.t.	negative	negative
CIV1178	2014-12-01	Côte d'Ivoire	Kahankro	Family	Molossidae	3	n.t.	2	Chaerephon cf. major	n.t.	negative	negative
CIV1179	2014-12-01	Côte d'Ivoire	Kahankro	Family	Molossidae	25	n.t.	2	Chaerephon cf. major	n.t.	negative	n.t.
CIV1180	2014-12-01	Côte d'Ivoire	Kahankro	Family	Molossidae	6	n.t.	2	Chaerephon cf. major	n.t.	negative	negative
CIV1181	2014-12-01	Côte d'Ivoire	Kahankro	Genus	Chaerephon sp.	47	n.t.	3	Chaerephon pumilus/ leucogaster group	n.t.	negative	negative
CIV1182	2014-12-01	Côte d'Ivoire	Kahankro	Family	Molossidae	12	n.t.	2	Chaerephon cf. major	n.t.	negative	negative
CIV1183	2014-12-01	Côte d'Ivoire	Kahankro	Family	Molossidae	54	included	2	Chaerephon cf. major	n.t.	negative	negative
CIV1184	2014-12-01	Côte d'Ivoire	Kahankro	Family	Molossidae	6	n.t.	2	Chaerephon cf. major	n.t.	negative	negative
CIV1185	2014-12-01	Côte d'Ivoire	Kahankro	Family	Molossidae	5	n.t.	2	Chaerephon cf. major	n.t.	negative	negative
CIV1186	2014-12-01	Côte d'Ivoire	Kahankro	Family	Molossidae	91	included	2	Chaerephon cf. major	n.t.	negative	n.t.
CIV1187	2014-12-01	Côte d'Ivoire	Kahankro	Family	Molossidae	5	n.t.	2	Chaerephon cf. major	n.t.	negative	negative
CIV1188	2014-12-01	Côte d'Ivoire	Kahankro	Family	Molossidae	3	n.t.	2	Chaerephon cf. major	n.t.	negative	negative
CIV1189	2014-12-01	Côte d'Ivoire	Kahankro	Family	Molossidae	21	n.t.	2	Chaerephon cf. major	n.t.	negative	negative
CIV1190	2014-12-01	Côte d'Ivoire	Kahankro	Family	Molossidae	6	n.t.	2	Chaerephon cf. major	n.t.	negative	negative
CIV1191	2014-12-01	Côte d'Ivoire	Kahankro	Family	Molossidae	66	included	2	Chaerephon cf. major	n.t.	negative	negative
CIV1192	2014-12-01	Côte d'Ivoire	Kahankro	Family	Molossidae	6	n.t.	2	Chaerephon cf. major	n.t.	negative	reactive (EBOV GP, RESTV GP)
CIV1193	2014-12-01	Côte d'Ivoire	Kahankro	Family	Molossidae	83	included	2	Chaerephon cf. major	n.t.	negative	negative
CIV1194	2014-12-01	Côte d'Ivoire	Kahankro	Family	Molossidae	6	n.t.	2	Chaerephon cf. major	n.t.	negative	negative
Taï1	2015-11-01	Côte d'Ivoire	Taï	Family	Molossidae	3	included	2	Chaerephon cf. major	n.t.	negative	n.t.
Taï2	2015-11-01	Côte d'Ivoire	Taï	Family	Molossidae	4	included	2	Chaerephon cf. major	n.t.	negative	negative
Taï3	2015-11-01	Côte d'Ivoire	Taï	Family	Molossidae	5	included	2	Chaerephon cf. major	n.t.	negative	negative
Taï4	2015-11-01	Côte d'Ivoire	Taï	Family	Molossidae	24	included	2	Chaerephon cf. major	n.t.	negative	negative
Taï5	2015-11-01	Côte d'Ivoire	Taï	Family	Molossidae	6	included	2	Chaerephon cf. major	n.t.	negative	negative
Taï6	2015-11-01	Côte d'Ivoire	Taï	Family	Molossidae	6	n.t.	2	Chaerephon cf. major	n.t.	negative	negative
Taï8	2015-11-01	Côte d'Ivoire	Taï	Family	Molossidae	7	included	2	Chaerephon cf. major	n.t.	negative	negative
Taï9	2015-11-01	Côte d'Ivoire	Taï	Family	Molossidae	6	n.t.	2	Chaerephon cf. major	n.t.	negative	negative
Taï10	2015-11-01	Côte d'Ivoire	Taï	Family	Molossidae	6	n.t.	2	Chaerephon cf. major	n.t.	negative	negative
Taï11	2015-11-01	Côte d'Ivoire	Taï	Family	Molossidae	8	included	2	Chaerephon cf. major	n.t.	negative	negative
Taï14	2015-11-01	Côte d'Ivoire	Taï	Family	Molossidae	9	included	2	Chaerephon cf. major	n.t.	negative	negative
Taï15	2015-11-01	Côte d'Ivoire	Taï	Family	Molossidae	6	n.t.	2	Chaerephon cf. major	n.t.	negative	negative
Taï16	2015-11-01	Côte d'Ivoire	Taï	Family	Molossidae	5	n.t.	2	Chaerephon cf. major	n.t.	negative	negative
Taï17	2015-11-01	Côte d'Ivoire	Taï	Family	Molossidae	20	included	2	Chaerephon cf. major	n.t.	negative	negative
Taï19	2015-12-01	Côte d'Ivoire	Taï	Family	Molossidae	6	n.t.	2	Chaerephon cf. major	n.t.	negative	negative
Taï20	2015-12-01	Côte d'Ivoire	Taï	Family	Molossidae	21	included	2	Chaerephon cf. major	n.t.	negative	negative
Taï21	2015-12-01	Côte d'Ivoire	Taï	Family	Molossidae	22	included	2	Chaerephon cf. major	n.t.	negative	negative
Taï22	2015-12-01	Côte d'Ivoire	Taï	Family	Molossidae	10	included	2	Chaerephon cf. major	n.t.	negative	negative
Taï24	2015-12-01	Côte d'Ivoire	Taï	Family	Molossidae	10	n.t.	2	Chaerephon cf. major	n.t.	negative	negative
Taï25	2015-12-01	Côte d'Ivoire	Taï	Family	Molossidae	11	included	2	Chaerephon cf. major	n.t.	negative	negative
Taï26	2015-12-01	Côte d'Ivoire	Taï	Family	Molossidae	12	included	2	Chaerephon cf. major	n.t.	negative	negative
Taï27	2015-12-01	Côte d'Ivoire	Taï	Family	Molossidae	13	included	2	Chaerephon cf. major	n.t.	negative	negative
Taï28	2015-12-01	Côte d'Ivoire	Taï	Family	Molossidae	6	n.t.	2	Chaerephon cf. major	n.t.	negative	negative
Taï29	2015-12-01	Côte d'Ivoire	Taï	Family	Molossidae	14	included	2	Chaerephon cf. major	n.t.	negative	negative
Taï30	2015-12-01	Côte d'Ivoire	Taï	Family	Molossidae	23	included	2	Chaerephon cf. major	n.t.	negative	negative
Taï31	2015-12-01	Côte d'Ivoire	Taï	Family	Molossidae	14	n.t.	2	Chaerephon cf. major	n.t.	negative	n.t.
Taï33	2015-12-01	Côte d'Ivoire	Taï	Family	Molossidae	15	included	2	Chaerephon cf. major	n.t.	negative	n.t.
Taï34	2015-12-01	Côte d'Ivoire	Taï	Family	Molossidae	16	included	2	Chaerephon cf. major	n.t.	negative	negative
Taï35	2015-12-01	Côte d'Ivoire	Taï	Family	Molossidae	17	included	2	Chaerephon cf. major	n.t.	negative	negative
Taï36	2015-12-01	Côte d'Ivoire	Taï	Family	Molossidae	21	n.t.	2	Chaerephon cf. major	n.t.	negative	negative
Taï37	2015-12-01	Côte d'Ivoire	Taï	Family	Molossidae	6	n.t.	2	Chaerephon cf. major	n.t.	negative	negative
Taï38	2015-12-01	Côte d'Ivoire	Taï	Family	Molossidae	95	n.t.	n.t.	Chaerephon cf. major	n.t.	negative	negative
Taï41	2015-12-01	Côte d'Ivoire	Taï	Family	Molossidae	4	n.t.	2	Chaerephon cf. major	n.t.	negative	negative
Taï42	2015-12-01	Côte d'Ivoire	Taï	Family	Molossidae	18	included	2	Chaerephon cf. major	n.t.	negative	negative
Taï43	2015-12-01	Côte d'Ivoire	Taï	Family	Molossidae	19	included	2	Chaerephon cf. major	n.t.	negative	negative
Taï44	2015-12-01	Côte d'Ivoire	Taï	Family	Molossidae	6	n.t.	2	Chaerephon cf. major	n.t.	negative	negative
Taï45	2015-12-01	Côte d'Ivoire	Taï	Family	Molossidae	5	n.t.	2	Chaerephon cf. major	n.t.	negative	negative
Taï46	2015-12-01	Côte d'Ivoire	Taï	Family	Molossidae	6	n.t.	2	Chaerephon cf. major	n.t.	negative	negative
Pon1	2015-12-01	Côte d'Ivoire	Ponan	Genus	Chaerephon sp.	0	included	3	Chaerephon pumilus/ leucogaster group	n.t.	negative	negative
Pon4	2015-12-01	Côte d'Ivoire	Ponan	Genus	Chaerephon sp.	1	included	3	Chaerephon pumilus/ leucogaster group	n.t.	negative	negative
Pon9	2015-12-01	Côte d'Ivoire	Ponan	Genus	Chaerephon sp.	2	included	3	Chaerephon pumilus/ leucogaster group	n.t.	negative	negative
Pon34	2015-12-01	Côte d'Ivoire	Ponan	Genus	Chaerephon sp.	0	n.t.	3	Chaerephon pumilus/ leucogaster group	n.t.	negative	negative
Gou136	2017-11-01	Côte d'Ivoire	Gouleako 2	Genus	Chaerephon sp.	37	n.t.	3	Chaerephon pumilus/ leucogaster group	n.t.	negative	negative
Pon49	2017-11-01	Côte d'Ivoire	Ponan	Family	Molossidae	25	included	2	Chaerephon cf. major	n.t.	negative	negative
Pon52	2017-11-01	Côte d'Ivoire	Ponan	Genus	Chaerephon sp.	68	included	3	Chaerephon pumilus/ leucogaster group	n.t.	negative	negative
Pon55	2017-11-01	Côte d'Ivoire	Ponan	Family	Molossidae	55	included	2	Chaerephon cf. major	n.t.	negative	negative
Pon58	2017-11-01	Côte d'Ivoire	Ponan	Family	Molossidae	23	n.t.	2	Chaerephon cf. major	n.t.	negative	negative
TZ017	2017-04-01	Tanzania	Matema	Species	Mops condylurus	28	included	1	Mops condylurus	n.t.	negative	negative
TZ019	2017-05-01	Tanzania	Matema	Species	Mops condylurus	29	n.t.	1	Mops condylurus	n.t.	negative	negative
TZ020	2017-05-01	Tanzania	Matema	Species	Mops condylurus	41	n.t.	1	Mops condylurus	n.t.	negative	negative
TZ021	2017-05-01	Tanzania	Matema	Species	Mops condylurus	33	included	1	Mops condylurus	n.t.	negative	negative
TZ023	2017-05-01	Tanzania	Matema	Species	Mops condylurus	28	n.t.	1	Mops condylurus	n.t.	negative	n.t.
TZ025	2017-05-01	Tanzania	Matema	Species	Mops condylurus	28	n.t.	1	Mops condylurus	n.t.	negative	n.t.
TZ029	2017-05-01	Tanzania	Matema	Species	Mops condylurus	28	n.t.	1	Mops condylurus	n.t.	negative	negative
TZ031	2017-05-01	Tanzania	Matema	Species	Mops condylurus	28	n.t.	1	Mops condylurus	n.t.	negative	negative
TZ036	2017-05-01	Tanzania	Matema	Species	Mops condylurus	28	n.t.	1	Mops condylurus	n.t.	negative	negative
TZ037	2017-05-01	Tanzania	Matema	Species	Mops condylurus	28	n.t.	1	Mops condylurus	n.t.	negative	n.t.
TZ074	2017-05-01	Tanzania	Bujonde	Species	Mops condylurus	28	n.t.	1	Mops condylurus	n.t.	negative	negative
TZ075	2017-05-01	Tanzania	Bujonde	Species	Mops condylurus	28	n.t.	1	Mops condylurus	n.t.	negative	negative
TZ076	2017-05-01	Tanzania	Bujonde	Species	Mops condylurus	72	included	1	Mops condylurus	n.t.	negative	negative
TZ077	2017-05-01	Tanzania	Bujonde	Species	Mops condylurus	28	n.t.	1	Mops condylurus	n.t.	negative	negative
TZ078	2017-05-01	Tanzania	Bujonde	Species	Mops condylurus	28	n.t.	1	Mops condylurus	n.t.	negative	negative
TZ079	2017-05-01	Tanzania	Bujonde	Species	Mops condylurus	44	n.t.	1	Mops condylurus	n.t.	negative	negative
TZ081	2017-05-01	Tanzania	Bujonde	Species	Mops condylurus	28	n.t.	1	Mops condylurus	n.t.	negative	negative
TZ082	2017-05-01	Tanzania	Bujonde	Species	Mops condylurus	28	n.t.	1	Mops condylurus	n.t.	negative	negative
TZ085	2017-05-01	Tanzania	Ikolo	Species	Mops condylurus	28	n.t.	1	Mops condylurus	n.t.	negative	negative
TZ090	2017-05-01	Tanzania	Ikolo	Genus	Chaerephon sp.	92	n.t.	3	Chaerephon pumilus/ leucogaster group	n.t.	negative	negative
TZ093	2017-05-01	Tanzania	Ikolo	Species	Mops condylurus	28	n.t.	1	Mops condylurus	n.t.	negative	negative
TZ101	2017-05-01	Tanzania	Ikolo	Genus	Chaerephon sp.	38	n.t.	3	Chaerephon pumilus/ leucogaster group	n.t.	negative	n.t.
TZ107	2017-05-01	Tanzania	Ikolo	Genus	Chaerephon sp.	69	included	3	Chaerephon pumilus/ leucogaster group	n.t.	negative	n.t.
TZ108	2017-05-01	Tanzania	Ikolo	Genus	Chaerephon sp.	38	included	3	Chaerephon pumilus/ leucogaster group	n.t.	negative	negative
TZ109	2017-05-01	Tanzania	Ikolo	Genus	Chaerephon sp.	38	n.t.	3	Chaerephon pumilus/ leucogaster group	n.t.	negative	n.t.
TZ115	2017-05-01	Tanzania	Kajunjumele	Species	Mops condylurus	28	n.t.	1	Mops condylurus	n.t.	negative	negative
TZ116	2017-05-01	Tanzania	Kajunjumele	Species	Mops condylurus	28	n.t.	1	Mops condylurus	n.t.	negative	negative
TZ117	2017-05-01	Tanzania	Kajunjumele	Species	Mops condylurus	72	n.t.	1	Mops condylurus	n.t.	negative	negative
TZ118	2017-05-01	Tanzania	Kajunjumele	Species	Mops condylurus	35	n.t.	1	Mops condylurus	n.t.	negative	negative
TZ119	2017-05-01	Tanzania	Kajunjumele	Species	Mops condylurus	28	n.t.	1	Mops condylurus	n.t.	negative	negative
TZ120	2017-05-01	Tanzania	Kajunjumele	Species	Mops condylurus	28	n.t.	1	Mops condylurus	n.t.	negative	negative
TZ121	2017-05-01	Tanzania	Kajunjumele	Species	Mops condylurus	28	n.t.	1	Mops condylurus	n.t.	negative	negative
TZ122	2017-05-01	Tanzania	Kajunjumele	Species	Mops condylurus	28	n.t.	1	Mops condylurus	n.t.	negative	negative
TZ123	2017-05-01	Tanzania	Kajunjumele	Species	Mops condylurus	28	n.t.	1	Mops condylurus	n.t.	negative	negative
TZ131	2017-05-01	Tanzania	Kajunjumele	Genus	Chaerephon sp.	96	n.t.	n.t.	Chaerephon pumilus/ leucogaster group	n.t.	negative	negative
TZ132	2017-05-01	Tanzania	Kajunjumele	Genus	Chaerephon sp.	69	n.t.	3	Chaerephon pumilus/ leucogaster group	n.t.	negative	negative
TZ136	2017-05-01	Tanzania	Kajunjumele	Genus	Chaerephon sp.	92	n.t.	3	Chaerephon pumilus/ leucogaster group	n.t.	negative	negative
TZ138	2017-05-01	Tanzania	Kyela	Species	Mops condylurus	28	n.t.	1	Mops condylurus	n.t.	negative	n.t.
TZ139	2017-05-01	Tanzania	Kyela	Species	Mops condylurus	35	n.t.	1	Mops condylurus	n.t.	negative	n.t.
TZ140	2017-05-01	Tanzania	Kyela	Species	Mops condylurus	35	n.t.	1	Mops condylurus	n.t.	negative	n.t.
TZ142	2017-05-01	Tanzania	Kyela	Species	Mops condylurus	44	n.t.	1	Mops condylurus	n.t.	negative	n.t.
TZ143	2017-05-01	Tanzania	Kyela	Species	Mops condylurus	28	n.t.	1	Mops condylurus	n.t.	negative	negative
TZ144	2017-05-01	Tanzania	Kyela	Species	Mops condylurus	28	n.t.	1	Mops condylurus	n.t.	negative	n.t.
TZ146	2017-05-01	Tanzania	Kyela	Species	Mops condylurus	28	n.t.	1	Mops condylurus	n.t.	negative	negative
TZ147	2017-05-01	Tanzania	Kyela	Species	Mops condylurus	28	n.t.	1	Mops condylurus	n.t.	negative	negative
TZ148	2017-05-01	Tanzania	Kyela	Species	Mops condylurus	41	n.t.	1	Mops condylurus	n.t.	negative	negative
TZ150	2017-05-01	Tanzania	Kyela	Species	Mops condylurus	28	n.t.	1	Mops condylurus	n.t.	negative	negative
TZ152	2017-05-01	Tanzania	Kyela	Species	Mops condylurus	28	n.t.	1	Mops condylurus	n.t.	negative	n.t.
TZ153	2017-05-01	Tanzania	Kyela	Species	Mops condylurus	41	n.t.	1	Mops condylurus	n.t.	negative	n.t.
TZ154	2017-05-01	Tanzania	Kyela	Species	Mops condylurus	28	n.t.	1	Mops condylurus	positive	positive	reactive (EBOV NP)
TZ155	2017-05-01	Tanzania	Kyela	Species	Mops condylurus	42	n.t.	1	Mops condylurus	n.t.	negative	negative
TZ156	2017-05-01	Tanzania	Kyela	Species	Mops condylurus	28	n.t.	1	Mops condylurus	n.t.	negative	n.t.
TZ158	2017-05-01	Tanzania	Kyela	Species	Mops condylurus	28	n.t.	1	Mops condylurus	n.t.	negative	negative
TZ159	2017-05-01	Tanzania	Kyela	Species	Mops condylurus	40	included	1	Mops condylurus	n.t.	negative	negative
TZ160	2017-05-01	Tanzania	Kyela	Species	Mops condylurus	28	n.t.	1	Mops condylurus	n.t.	negative	negative
TZ161	2017-05-01	Tanzania	Kyela	Species	Mops condylurus	98	n.t.	n.t.	Mops condylurus	n.t.	negative	negative
TZ162	2017-05-01	Tanzania	Kyela	Species	Mops condylurus	28	n.t.	1	Mops condylurus	n.t.	negative	negative
TZ163	2017-05-01	Tanzania	Kyela	Species	Mops condylurus	28	n.t.	1	Mops condylurus	n.t.	negative	negative
TZ164	2017-05-01	Tanzania	Kyela	Species	Mops condylurus	28	n.t.	1	Mops condylurus	n.t.	negative	negative
TZ166	2017-05-01	Tanzania	Kyela	Species	Mops condylurus	34	included	1	Mops condylurus	n.t.	negative	negative
TZ167	2017-05-01	Tanzania	Kyela	Species	Mops condylurus	28	n.t.	1	Mops condylurus	n.t.	negative	n.t.
TZ168	2017-05-01	Tanzania	Kyela	Species	Mops condylurus	41	included	1	Mops condylurus	n.t.	negative	negative
TZ221	2017-06-01	Tanzania	Kyela-Ngonga	Species	Mops condylurus	28	n.t.	1	Mops condylurus	n.t.	negative	negative
TZ222	2017-06-01	Tanzania	Kyela-Ngonga	Species	Mops condylurus	28	n.t.	1	Mops condylurus	n.t.	negative	negative
TZ225	2017-06-01	Tanzania	Kyela-Ngonga	Species	Mops condylurus	44	included	1	Mops condylurus	n.t.	negative	n.t.
TZ226	2017-06-01	Tanzania	Kyela-Ngonga	Species	Mops condylurus	35	n.t.	1	Mops condylurus	n.t.	negative	n.t.
TZ227	2017-06-01	Tanzania	Kyela-Ngonga	Species	Mops condylurus	44	n.t.	1	Mops condylurus	n.t.	negative	n.t.
TZ229	2017-06-01	Tanzania	Kyela-Ngonga	Species	Mops condylurus	28	n.t.	1	Mops condylurus	n.t.	negative	negative
TZ230	2017-06-01	Tanzania	Kyela-Ngonga	Species	Mops condylurus	28	n.t.	1	Mops condylurus	n.t.	negative	negative
TZ231	2017-06-01	Tanzania	Kyela-Ngonga	Genus	Chaerephon sp.	38	n.t.	3	Chaerephon pumilus/ leucogaster group	n.t.	negative	negative
TZ232	2017-06-01	Tanzania	Kyela-Ngonga	Species	Mops condylurus	28	n.t.	1	Mops condylurus	n.t.	negative	negative
TZ233	2017-06-01	Tanzania	Kyela-Ngonga	Species	Mops condylurus	28	n.t.	1	Mops condylurus	n.t.	negative	negative
TZ254	2017-07-01	Tanzania	Kyela-Mababu	Species	Mops condylurus	42	included	1	Mops condylurus	n.t.	negative	negative
TZ255	2017-07-01	Tanzania	Kyela-Mababu	Species	Mops condylurus	35	n.t.	1	Mops condylurus	n.t.	negative	negative
TZ257	2017-07-01	Tanzania	Kyela-Mababu	Species	Mops condylurus	35	included	1	Mops condylurus	n.t.	negative	n.t.
TZ277	2017-09-01	Tanzania	Kyela -Ipinda	Genus	Chaerephon sp.	38	n.t.	3	Chaerephon pumilus/ leucogaster group	n.t.	negative	negative
TZ281	2017-09-01	Tanzania	Kyela -Ipinda	Genus	Chaerephon sp.	92	included	3	Chaerephon pumilus/ leucogaster group	n.t.	negative	negative
TZ282	2017-09-01	Tanzania	Kyela -Ipinda	Species	Mops condylurus	28	n.t.	1	Mops condylurus	n.t.	negative	negative
TZ283	2017-09-01	Tanzania	Kyela -Ipinda	Species	Mops condylurus	98	n.t.	n.t.	Mops condylurus	n.t.	negative	negative
TZ284	2017-09-01	Tanzania	Kyela -Ipinda	Species	Mops condylurus	67	included	1	Mops condylurus	n.t.	negative	negative
TZ285	2017-09-01	Tanzania	Kyela -Ipinda	Species	Mops condylurus	56	included	1	Mops condylurus	n.t.	negative	n.t.
TZ293	2017-09-01	Tanzania	Kyela -Ipinda	Genus	Chaerephon sp.	38	n.t.	3	Chaerephon pumilus/ leucogaster group	n.t.	negative	n.t.
TZ297	2017-09-01	Tanzania	Kyela -Ipinda	Genus	Chaerephon sp.	77	included	3	Chaerephon pumilus/ leucogaster group	n.t.	negative	negative
TZ298	2017-09-01	Tanzania	Kyela -Ipinda	Genus	Chaerephon sp.	38	n.t.	3	Chaerephon pumilus/ leucogaster group	n.t.	negative	negative
TZ306	2017-10-01	Tanzania	Igurusi-Ilolo	Genus	Chaerephon sp.	27	n.t.	3	Chaerephon pumilus/ leucogaster group	n.t.	negative	negative
TZ319	2017-10-01	Tanzania	Igurusi-Uhambile	Genus	Chaerephon sp.	27	n.t.	3	Chaerephon pumilus/ leucogaster group	n.t.	negative	negative
TZ320	2017-10-01	Tanzania	Igurusi-Uhambile	Genus	Chaerephon sp.	94	n.t.	n.t.	Chaerephon pumilus/ leucogaster group	n.t.	negative	negative
TZ321	2017-10-01	Tanzania	Igurusi-Uhambile	Genus	Chaerephon sp.	27	n.t.	3	Chaerephon pumilus/ leucogaster group	n.t.	negative	n.t.
TZ322	2017-10-01	Tanzania	Igurusi-Uhambile	Genus	Chaerephon sp.	27	included	3	Chaerephon pumilus/ leucogaster group	n.t.	negative	negative
TZ323	2017-10-01	Tanzania	Igurusi-Uhambile	Genus	Chaerephon sp.	27	n.t.	3	Chaerephon pumilus/ leucogaster group	n.t.	negative	n.t.
